# Supplementary material for: Band-Gap Tunability in Anharmonic Perovskite-Like Semiconductors Driven by Polar Electron–Phonon Coupling
Source: J Am Chem Soc. 2025 Sep 30;147(41):37506–20. doi: 10.1021/jacs.5c11968 (PMC12532205; doi:10.1021/jacs.5c11968)
Supplement: Supplementary file 1 [file ja5c11968_si_001.csv]

mp-id	Chemical Structure	Space Group	Number of Atoms	Band Gap [eV]
mp-24341	Cs2 Be2 H6	Pmmn	10	3.23
mp-754826	Cs8 Sc8 O16	Fd-3m	32	2.96
mp-779001	Sr16 Hf12 O40	Cmce	68	4.13
mp-758302	Li4 Ag4 F8	Cmcm	16	1.59
mp-769285	Ho6 Re2 O16	Cmcm	24	1.78
mp-625406	La2 H6 O6	P6_3/m	14	3.83
mp-556048	Nb32 O80	I4/mmm	112	1.56
mp-752581	Sr16 Hf8 O32	I4_1/acd	56	3.99
mp-6929	Ca4 As4 O14	C2/m	22	3.34
mp-27517	Rb4 Co2 I8	P2_1/m	14	0.56
mp-676665	Ba16 Ta8 Ti4 Zn4 O48	I4_1/amd	80	2.23
mp-753459	Nb6 O14 F2	Cmmm	22	1.49
mp-5933	Ba6 Ti6 O18	P6_3/mmc	30	1.73
mp-558566	Ba10 Er4 Zr2 Al4 O26	P6_3/mmc	46	2.59
mp-23882	Ca24 Al16 H96 O96	Ia-3d	232	4.26
mp-9774	Ba8 Sb4 O2	I4/mmm	14	0.64
mp-9321	Ba4 Hf2 S8	I4/mmm	14	0.86
mp-769144	Sn12 Ge12 O36	P2/c	60	2.28
mp-989591	K8 Br4 Cl24 F4	Fm-3m	40	0.91
mp-643896	Na6 Hf3 H18 O18	R-3	45	4.39
mp-27525	K12 Tl4 F24	Pn-3	40	3.80
mp-5472	Nb16 Cd16 O56	Fd-3m	88	1.88
mp-23611	Ba2 Ta4 Bi4 O18	I4/mmm	28	1.58
mp-555253	La20 Ti8 Ag4 S20 O28	Pnma	80	1.51
mp-554041	Na4 Al4 B4 O14	P-31c	26	4.34
mp-22720	Rb1 Sr2 Nb3 O10	P4/mmm	16	1.47
mp-10795	Ta4 Tl4 S12	Pnma	20	0.60
mp-554172	Ba12 Zr8 S28	I4/mmm	48	0.49
mp-557911	Al12 Pb20 F76	I4/mcm	108	4.85
mp-504769	N4 O10	P6_3/mmc	14	0.68
mp-17887	Sn4 P8 O28	Pa-3	40	3.32
mp-17743	Sr12 Sn8 O28	Cmcm	48	2.17
mp-557861	Li4 Ca2 Ta4 O14	I4/mmm	24	2.14
mp-40873	Ba6 Na4 Ti6 Nb4 O30	Cmmm	50	1.64
mp-626151	Y2 H2 O4	P2_1/m	8	4.05
mp-989624	Ti8 P8 N24	C2/c	40	0.54
mp-24645	Er2 H6 O6	P6_3/m	14	3.73
mp-779012	Tm12 Ta4 O28	Cmcm	44	3.50
mp-10486	Cd4 As4 O14	C2/m	22	1.59
mp-862893	Th6 Nb24 O72	Immm	102	1.94
mp-27690	Sr6 Zr4 O14	I4/mmm	24	3.09
mp-22535	Hf1 Pb1 O3	Pm-3m	5	2.41
mp-548658	Rb4 P4 O12	Cmcm	20	4.52
mp-989527	Cs8 Na4 N4 F24	Fm-3m	40	2.80
mp-560826	Si24 O48	Cmcm	72	5.42
mp-680756	Na40 Ti10 P20 O90	P2/c	160	2.85
mp-8201	Rb6 Pd2 F10	P4/mbm	18	2.34
mp-621825	Y18 Pb24 O3 F96	R-3	141	4.08
mp-755461	Dy12 Ta4 O28	Cmcm	44	3.51
mp-33297	Mg8 Ti4 O16	Imma	28	2.58
mp-554941	Rb8 K4 Bi4 F24	Fm-3m	40	4.80
mp-28707	Pr4 Nb20 O56	Pmmn	80	2.09
mp-19845	Ti1 Pb1 O3	Pm-3m	5	1.58
mp-776108	Li8 Nb8 O24	Pbcm	40	2.87
mp-759405	Bi12 O8 F20	Pnma	40	3.28
mp-556283	Na8 Ti4 Si16 O44	I4/m	72	2.73
mp-561103	Ba12 Ta24 O72	P6/mmm	108	2.12
mp-7483	K1 Hg1 F3	Pm-3m	5	0.61
mp-639463	Si6 O12	Pmma	18	5.39
mp-38807	Y14 Re2 O28	Pnnm	44	1.03
mp-643060	Zn6 H24 Br12 O12	Immm	54	3.60
mp-20396	Rb1 Ca2 Nb3 O10	P4/mmm	16	1.48
mp-555508	Ca22 Si8 S2 O36	I4/mmm	68	3.52
mp-532384	Dy32 Ti32 O112	C2/m	176	2.59
mp-625415	Tb2 H6 O6	P6_3/m	14	3.71
mp-866657	Dy4 Ag4 H8 C8 S4 O36	C2/m	64	2.90
mp-510	Ta32 O64	I4_1/a	96	0.43
mp-6995	Sr2 Al24 O38	P6_3/mmc	64	4.45
mp-24076	Y2 H6 O6	P6_3/m	14	3.75
mp-776024	Ca8 Zr8 O24	Pbam	40	3.74
mp-22577	Pb12 S4 O24	Cmcm	40	2.81
mp-755901	Sm12 Nb4 O28	Cmcm	44	2.61
mp-600037	Si32 O64	Imma	96	5.46
mp-540771	Ba4 Zr4 S12	Pnma	20	0.99
mp-555314	Sr21 Zr3 Si18 O63	R-3	105	4.43
mp-6680	Rb1 Ca2 Ta3 O10	P4/mmm	16	2.20
mp-4748	Na8 Nb8 O24	Cmcm	40	1.68
mp-989536	Cs8 Li4 N4 F24	Fm-3m	40	2.73
mp-541593	Zr4 Pb8 F32	Pnma	44	5.28
mp-698491	Na2 Ca4 Al8 H16 C8 Cl2 O40	P4/nmm	80	5.18
mp-989573	Rb8 Br4 Cl24 F4	Fm-3m	40	0.92
mp-625402	Sm2 H6 O6	P6_3/m	14	3.71
mp-552588	Li6 Nb6 O18	R-3c	30	2.27
mp-985583	Li12 P4 S16	Pnma	32	2.81
mp-29314	Rb6 V6 Br18	P6_3/mmc	30	0.62
mp-753785	Nb4 O4 F12	P4_2/mnm	20	3.26
mp-556820	Sm12 Si8 Cl20 O24	C2/m	64	4.61
mp-674298	Al44 Cd2 O68	P2_1/m	114	2.33
mp-22264	Cs1 Sr2 Nb3 O10	P4/mmm	16	1.44
mp-29934	Zr18 Ag21 F93	R-3	132	2.91
mp-559379	Sb4 Te4 Cl4 O12	Pnma	24	3.16
mp-559928	Si6 O12	P6_3/mmc	18	5.49
mp-625409	Sm2 H6 O6	P6_3/m	14	3.76
mp-753445	Sb8 O10 F4	P2_1/c	22	3.05
mp-615746	Rb16 Bi16 F64	Fd-3m	96	2.88
mp-626724	La2 H2 O4	P2_1/m	8	3.84
mp-555097	Tb12 Si8 Cl20 O24	C2/m	64	4.69
mp-554675	Sr2 Ta4 Bi4 O18	I4/mmm	28	2.01
mp-24091	Ga4 H16 N4 F16	I4/mcm	40	5.16
mp-9239	Na2 La2 Mg2 Te2 O12	P2_1/m	20	2.54
mp-772535	Li2 Nb26 O66	C2/m	94	1.76
mp-10347	Cs1 Ca2 Ta3 O10	P4/mmm	16	2.18
mp-12637	Ba8 Nd4 Nb4 O24	Fm-3m	40	2.85
mp-541483	Rb18 Sc6 H36 O36	R-3c	96	3.60
mp-554493	Bi4 As4 Pb4 O20	C2/m	32	2.27
mp-625718	Y2 H6 O6	P6_3/m	14	3.95
mp-765640	Sm3 Ta17 O47	P2/m	67	2.46
mp-669367	K1 Al1 S2 O8	P-3m1	12	5.50
mp-18005	Na4 Y4 Ti4 O16	Pbcm	28	2.37
mp-24121	Tb2 H6 O6	P6_3/m	14	3.58
mp-3564	Ba12 Sc24 O48	C2/c	84	3.93
mp-865213	Ba16 Bi8 H4 O2	I4/mmm	30	0.57
mp-675614	K6 In36 Se57	R-3	99	0.81
mp-626361	Pr2 H6 O6	P6_3/m	14	4.13
mp-643701	Tl4 P4 H8 O16	Pbcn	32	3.99
mp-42255	Na4 Ca4 Nb8 O24 F4	Imma	44	2.91
mp-41837	Rb4 Ti4 Zn4 O4 F20	Imma	36	3.17
mp-560004	Na32 U16 Si16 O96	I4_1/acd	160	1.93
mp-3813	Ba4 Zr2 S8	I4/mmm	14	0.60
mp-3136	Na1 Nb1 O3	Pm-3m	5	1.52
mp-561294	Sr2 Li4 Nb4 O14	I4/mmm	24	1.47
mp-29354	Ba9 Ta6 S24	P2/m	39	1.11
mp-556282	Ba8 Al4 In4 O20	P6_3/mmc	36	2.02
mp-530294	Sm32 Zr32 O112	C2/m	176	2.94
mp-753425	Li4 Cu4 C4 O12	Cmme	24	1.85
mp-14550	Ti4 Cd4 O12	Pnma	20	2.12
mp-697563	Ca8 Mg2 B8 H12 C4 O36	C2/m	70	4.35
mp-684815	Ba12 La6 Ti9 Nb6 O54	R-3m	87	2.19
mp-554543	Si16 O32	I4/mcm	48	5.61
mp-540706	Na12 Nb24 O66	R-3c	102	2.55
mp-556659	La12 Ti4 Cl20 O16	Pnma	52	3.34
mp-756160	Er12 Ta4 O28	Cmcm	44	3.49
mp-766021	K4 H4 I8 O24	P2_1/c	40	3.56
mp-554286	La12 Ti4 S16 O10	P2_1/m	42	1.40
mp-24560	Li8 B16 H24 O40	Pnna	88	5.02
mp-21043	Rb1 Pb1 F3	Pm-3m	5	3.04
mp-754711	Nb16 Pb16 O56	Fd-3m	88	0.94
mp-24074	Dy2 H6 O6	P6_3/m	14	3.71
mp-863066	Ta24 Pb16 O76	Imma	116	1.75
mp-559325	Ba14 Sc12 Al4 O38	P6_3/mmc	68	2.42
mp-561382	Nb4 Bi16 Br4 O32	Pbcn	56	1.79
mp-6011	Ba16 Li4 Mo8 N28	P2/c	56	1.84
mp-567918	Ba8 Nd28 Si44 N92	Cmmm	172	0.62
mp-5156	Th4 P8 O28	Pa-3	40	5.41
mp-554944	Ti4 S4 O20	Pnma	28	2.10
mp-676650	Li12 Br6 N2	I4/m	20	2.09
mp-769610	Ca10 Ta8 O30	P-3c1	48	3.28
mp-8300	Ba8 As4 O2	I4/mmm	14	0.67
mp-554267	Si32 O64	I4_1/amd	96	5.63
mp-23519	Ga8 Bi4 O18	Pbam	30	2.88
mp-639734	Si32 O64	I4/mmm	96	5.45
mp-766422	Li12 Bi4 S16	Pnma	32	1.87
mp-6478	Li4 Ta4 Ge4 O20	C2/c	32	3.75
mp-7017	Na3 Nb3 N6	R-3m	12	0.81
mp-758038	La8 Ti12 O36	C2/m	56	1.99
mp-2392	Th8 Se20	P4_2/nmc	28	0.52
mp-600029	Si24 O48	Cmcm	72	5.49
mp-560973	Si36 O72	Cmcm	108	5.60
mp-541661	Li6 Zr12 P18 O72	R-3c	108	4.14
mp-15141	Na2 Zr4 Zn2 F22	C2/m	30	5.72
mp-625394	La2 H6 O6	P6_3/m	14	3.72
mp-555746	In2 Ag6 P4 O16	C2/m	28	1.22
mp-6622	Ba4 Nd8 Ti12 O40	Cmcm	64	1.92
mp-754550	Tb12 Ta4 O28	Cmcm	44	3.51
mp-640553	Ba2 Nb4 O12	Pmma	18	1.79
mp-754262	Zn4 As4 O14	C2/m	22	1.76
mp-13682	Pd4 S8	Pbca	12	0.42
mp-557179	Na4 Sb4 S8	C2/m	16	0.45
mp-504751	As2 H2 Pb2 O8	P2/c	14	3.00
mp-561457	Cs4 Al4 Si4 O16	Pnma	28	4.46
mp-6597	Cs4 Li4 S4 O16	Pnma	28	5.17
mp-554475	La4 Nb8 Cl4 O24	Pnma	40	2.56
mp-557752	Cs2 H2 S2 O8	P2_1/m	14	5.56
mp-992141	Cs8 I4 Br4 Cl24	Fm-3m	40	0.86
mp-625465	Tm2 H6 O6	P6_3/m	14	3.82
mp-989538	Cs8 In4 Bi4 F24	Fm-3m	40	2.29
mp-6119	Na4 Nd4 Ti6 O20	I4/mmm	34	1.71
mp-557438	Sm4 Ti6 Bi4 O24	I4/mmm	38	1.50
mp-27849	Ti2 Br2 N2	Pmmn	6	0.56
mp-752407	Dy4 Ge4 O14	P2_1/c	22	4.04
mp-600004	Si12 O24	Cmcm	36	5.43
mp-540618	K12 I4 O20	P4/nmm	36	1.29
mp-632711	In2 H2 O4	Pnnm	8	1.83
mp-559695	Cs8 Rb4 Bi4 F24	Fm-3m	40	4.77
mp-22524	Ce4 P8 O28	Pa-3	40	1.37
mp-675488	Li12 I6 N2	I4/m	20	2.36
mp-989516	Cs8 I4 Cl24 F4	Fm-3m	40	1.13
mp-821	Nb32 O64	I4_1/a	96	0.43
mp-766293	Al44 Ag4 O68	Cmcm	116	3.02
mp-24126	Sr24 Al16 H96 O96	Ia-3d	232	4.01
mp-30301	Li4 Cl4 O16	Pnma	24	5.74
mp-557857	Sr4 Li8 Nb8 O28	Cmcm	48	1.66
mp-555420	Na16 Li16 Ti48 O112	Fmmm	192	2.78
mp-600039	Si24 O48	Cmcm	72	5.55
mp-753864	Sr4 Li4 Nb8 O26	I4/mmm	42	1.42
mp-557962	Sr4 Li4 B4 S12	Pnma	24	2.56
mp-3070	Na8 C4 O12	C2/m	24	3.82
mp-14883	Ba8 Zr6 S20	I4/mmm	34	0.42
mp-755941	Sm12 Ta4 O28	Cmcm	44	3.39
mp-706579	K4 H12 Se8 O24	Pbcn	48	4.60
mp-559715	Li8 Cd4 P16 O48	Pnma	76	4.72
mp-625452	Pr2 H6 O6	P6_3/m	14	3.81
mp-682067	K4 Ca4 Nb8 O24 F4	Imma	44	2.86
mp-673845	Nb12 O24 F12	Imma	48	1.97
mp-39387	Sr4 Li4 Ta8 O24 F4	Imma	44	3.74
mp-16662	Ba12 Nd4 Ti8 O34	P6_3/mmc	58	2.69
mp-28121	La12 Re4 O32	Cmcm	48	1.68
mp-4155	Ca16 Nb16 O56	Fd-3m	88	1.44
mp-557028	Sr4 La2 Ta6 O22	Immm	34	3.02
mp-12265	Sr4 Cu4 F16	I4/mcm	24	0.80
mp-625397	Nd2 H6 O6	P6_3/m	14	3.74
mp-14760	Lu4 Al12 Pb8 O32	Pn-3m	56	3.11
mp-5832	Li8 Ge28 O60	Pbcn	96	3.09
mp-5280	In4 Ge4 O14	C2/m	22	1.80
mp-753327	Li4 Si4 Bi4 O16	Pnma	28	3.46
mp-550514	La4 Ta4 N8 O4	Fmmm	20	0.67
mp-989543	Cs8 Br4 Cl24 F4	Fm-3m	40	0.95
mp-559482	Ti16 Bi16 O56	Fd-3m	88	2.67
mp-676448	Cs4 Ti4 Zn4 O4 F20	Imma	36	3.15
mp-14964	Pr12 Ta4 O28	Cmcm	44	3.42
mp-24646	Na4 Al4 B4 P8 H12 O40	C2/c	72	5.79
mp-677094	Mg1 Ti3 Nb2 Pb6 O18	P-3m1	30	1.99
mp-560824	La24 B4 N12 O24	Cmcm	64	1.09
mp-626173	Ho2 H2 O4	P2_1/m	8	3.95
mp-5229	Sr1 Ti1 O3	Pm-3m	5	1.77
mp-555073	La12 As8 Cl4 O28	P4_2/mnm	52	3.15
mp-554207	Ta4 Bi16 Br4 O32	Pbcn	56	1.34
mp-849779	Li8 Si48 Bi8 O112	Ibam	176	3.96
mp-7385	K6 Be6 Pb3 F24	R-3m	39	5.55
mp-14963	Pr12 Nb4 O28	Cmcm	44	2.66
mp-21560	Cu4 As8 Pb4 O28	P2_1/c	44	0.43
mp-13803	Nb16 Hg16 O56	Fd-3m	88	0.44
mp-17187	K6 Nd2 P4 O16	P2_1/m	28	4.93
mp-40677	K1 Ba4 Ti5 O14 F1	P4/mmm	25	1.14
mp-2998	Ba1 Ti1 O3	Pm-3m	5	1.67
mp-560873	Pr6 Nb2 Cl12 O8	P6_3/m	28	2.92
mp-772633	Sr12 Sc24 O48	C2/c	84	4.04
mp-7980	Ba3 Sr1 Ta2 O9	P-3m1	15	3.37
mp-23101	Nb4 Bi4 Pb2 O18	I4/mmm	28	1.18
mp-9622	Tl16 Sn4 S12	P4/ncc	32	0.86
mp-585305	Li18 Bi6 P16 O58	P-3c1	98	4.18
mp-5618	Mg4 As4 O14	C2/m	22	3.04
mp-554463	Na18 Lu6 Si12 O42	P6_3/m	78	3.95
mp-677431	Na6 Sr2 Ti2 Nb6 O24	P2/c	40	1.57
mp-4419	Na2 Nb2 O6	P4/mbm	10	1.56
mp-555013	Tl6 C2 O6 F2	P6_3/m	16	2.43
mp-625472	Tm2 H6 O6	P6_3/m	14	3.61
mp-40286	Na1 Li1 La2 Ti4 O12	P4/mmm	20	1.90
mp-3727	Nd12 Nb4 O28	Cmcm	44	2.65
mp-29267	Sn20 Sb8 S36	Pbca	64	0.72
mp-6491	Na8 Zn4 P8 O28	P4_2/mnm	48	4.23
mp-769297	Sr5 Ta4 O15	P-3m1	24	2.96
mp-776575	Ba12 Tm24 O48	C2/c	84	3.84
mp-18658	Rb4 La4 Si4 S16	Pnma	28	2.79
mp-626182	Sb8 H8 O24	I4_1/amd	40	1.42
mp-16663	Ba12 Y4 Ti8 O34	P6_3/mmc	58	2.62
mp-9179	Ba6 Zr4 S14	I4/mmm	24	0.50
mp-768197	Li10 Sb2 S8	Immm	20	1.33
mp-9018	Li4 Cd4 P4 O16	Pnma	28	3.39
mp-16102	Zn4 Ag8 P8 O28	P4_2/mnm	48	2.11
mp-772073	Li8 Nb16 O44	C2/c	68	2.57
mp-643043	Rb2 H2 O2	P2_1/m	6	3.11
mp-4651	Sr4 Ti4 O12	I4/mcm	20	1.85
mp-7615	Rb6 Tl2 F12	I4/mmm	20	2.90
mp-756135	Tb12 Nb4 O28	Cmcm	44	2.70
mp-559519	Na16 Ti4 As8 O36	C2/m	64	3.06
mp-557664	Cs8 Tl4 Bi4 F24	Fm-3m	40	3.09
mp-27815	Nb4 Cl12 O4	P4_2/mnm	20	2.40
mp-559549	K4 La2 Nb10 O30	P4/mbm	46	1.89
mp-754625	Sr8 Ta8 N8 O16	C2/m	40	1.07
mp-760244	Ca16 Nb8 O36	P2_1/c	60	3.04
mp-756052	Ca12 Zr8 O28	Cmcm	48	3.32
mp-3142	Ca4 N8 O24	Pa-3	36	3.64
mp-865194	Tm2 F6	I4/mmm	8	5.38
mp-24075	Ho2 H6 O6	P6_3/m	14	3.67
mp-3943	Ba6 Ti12 O30	C2/m	48	1.83
mp-779698	Zn8 Te16 O40	P4_2/nbc	64	3.01
mp-558325	K4 Y2 Nb10 O30	Cmmm	46	1.61
mp-550579	Sc4 Ta4 Pb8 O24	Fm-3m	40	2.58
mp-935811	K1 Nb1 O3	Pm-3m	5	1.41
mp-981103	Sr3 Cd1 O4	Pm-3m	8	0.54
mp-14105	Al8 Tl8 O16	Fd-3m	32	2.20
mp-504801	Er2 H2 O4	P2_1/m	8	3.99
mp-770359	Ta4 As4 O16	Pnna	24	2.86
mp-559354	Na8 Nb8 O24	Cmcm	40	2.06
mp-772797	Ti12 Cu6 P18 O72	R-3c	108	0.56
mp-5475	Na3 Ta3 N6	R-3m	12	1.28
mp-27526	K12 In4 F24	Pn-3	40	5.33
mp-20079	Ca4 Pb4 O12	Pnma	20	0.93
mp-552454	Sr4 Ta4 N4 O8	I4/mcm	20	0.75
mp-23891	Na4 H4 O4	Cmcm	12	2.80
mp-13182	Li4 Ti2 Ge2 O10	P4/nmm	18	3.46
mp-625403	Nd2 H6 O6	P6_3/m	14	3.59
mp-7087	Si4 O8	P6_3/mmc	12	5.36
mp-866650	La8 Si16 C4 N24	Pnma	52	2.34
mp-504831	La6 Re2 O16	Cmcm	24	1.87
mp-558126	La2 H8 S4 N2 O16	P2_1/m	32	4.46
mp-685995	Ta24 Pb16 O76	C2/m	116	0.55
mp-531590	Sr2 Al44 O68	P2_1/m	114	4.70
mp-560593	Dy12 Si8 Cl20 O24	C2/m	64	4.75
mp-21309	Mg4 Te4 Pb8 O24	Fm-3m	40	2.26
mp-625447	Pr2 H6 O6	P6_3/m	14	3.75
mp-561133	Sr10 Nb8 O30	P-3m1	48	2.56
mp-553965	Rb4 La4 Nb8 O28	Imma	44	1.77
mp-39511	Li4 Ca4 Ta8 O24 F4	Imma	44	3.78
mp-707440	Sr8 Mg12 H40	C2/m	60	2.94
mp-866806	Tb4 Ag4 H8 C8 S4 O36	C2/m	64	2.91
mp-684679	Sb12 O26	P2_1/m	38	1.54
mp-865120	Na1 Pa1 O3	Pm-3m	5	2.95
mp-977455	Pa1 Ag1 O3	Pm-3m	5	0.92
